# Supplementary material for: Direct simulation of hypertensive stress on endothelial cells: a streamlined model of in-vitro-hypertension
Source: Front Physiol. 2026 Jan 14;16:1724932. doi: 10.3389/fphys.2025.1724932 (PMC12847034; doi:10.3389/fphys.2025.1724932)
Supplement: Supplementary file 2 [file Table1.xlsx]

## Sheet: ref
PMID/DOI	Title	Authors	Source Title	year of publication	INFLAMMATORY FACTOR
15308481	Effect of AT1 receptor antagonism on vascular and circulating inflammatory mediators in SHR: role of NF-kappaB/IkappaB system.	Sanz-Rosa D., Oubiña M.P., Cediel E., de Las Heras N., Vegazo O., Jiménez J., Lahera V., Cachofeiro V.	American journal of physiology. Heart and circulatory physiology (2005) 288:1 (H111-115). Date of Publication: Jan 2005	2005	IL-6 and NF-kB
21173343	Dysfunction of the cholinergic anti-inflammatory pathway mediates organ damage in hypertension	Li D.-J., Evans R.G., Yang Z.-W., Song S.-W., Wang P., Ma X.-J., Liu C., Xi T., Su D.-F., Shen F.-M.	Hypertension (2011) 57:2 (298-307). Date of Publication: February 2011	2011	IL-6 and NF-kB
21212529	Reparixin, an inhibitor of CXCR1 and CXCR2 receptor activation, attenuates blood pressure and hypertension-related mediators expression in spontaneously hypertensive rats	Kim H.Y., Choi J.H., Kang Y.J., Park S.Y., Choi H.C., Kim H.S.	Biological and Pharmaceutical Bulletin (2011) 34:1 (120-127). Date of Publication: 2011	2011	IL-8
21220710	Nuclear factor kappa b and matrix metalloproteinase induced receptor cleavage in the spontaneously hypertensive rat	Wu K.-I.S., Schmid-Schönbein G.W.	Hypertension (2011) 57:2 (261-268). Date of Publication: February 2011	2011	NF-kB
21825230	Antihypertensive effects of peroxisome proliferator-activated receptor-β activation in spontaneously hypertensive rats	Zarzuelo M.J., Jiménez R., Galindo P., Sánchez M., Nieto A., Romero M., Quintela A.M., López-Sepúlveda R., Gómez-Guzmán M., Bailón E., Rodríguez-Gómez I., Zarzuelo A., Gálvez J., Tamargo J., Pérez-Vizcaíno F., Duarte J.	Hypertension (2011) 58:4 (733-743). Date of Publication: October 2011	2011	IL-6
23194285	Treatment with the cytochrome P450 ω-hydroxylase inhibitor HET0016 attenuates cerebrovascular inflammation, oxidative stress and improves vasomotor function in spontaneously hypertensive rats	Toth P., Csiszar A., Sosnowska D., Tucsek Z., Cseplo P., Springo Z., Tarantini S., Sonntag W.E., Ungvari Z., Koller A.	British Journal of Pharmacology (2013) 168:8 (1878-1888). Date of Publication: April 2013	2013	NF-kB
23771806	Protective effects of Sapindus saponins in spontaneously hypertensive rats	Chen M., Chen Z.-W., Long Z.-J., Wang J.-T., Wang Y.-J., Liu J.-L.	Chinese journal of integrative medicine (2015) 21:1 (36-42). Date of Publication: 1 Jan 2015	2015	p38-MAPK
24060804	The oxygen free radicals control MMP-9 and transcription factors expression in the spontaneously hypertensive rat	Duansak N., Schmid-Schönbein G.W.	Microvascular Research (2013) 90 (154-161). Date of Publication: November 2013	2013	NF-kB
24399041	Profilin-1 Promotes the Development of Hypertension-induced Artery Remodeling	Wang Y., Zhang J., Gao H., Zhao S., Ji X., Liu X., You B., Li X., Qiu J.	Journal of Histochemistry and Cytochemistry (2014) 62:4 (298-310). Date of Publication: April 2014	2014	p38-MAPK
24657811	A quinazoline-derivative compound with PARP inhibitory effect suppresses hypertension-induced vascular alterations in spontaneously hypertensive rats	Magyar K., Deres L., Eros K., Bruszt K., Seress L., Hamar J., Hideg K., Balogh A., Gallyas F., Sumegi B., Toth K., Halmosi R.	Biochimica et Biophysica Acta - Molecular Basis of Disease (2014) 1842:7 (935-944). Date of Publication: July 2014	2014	NF-kB and p38-MAPK
25198883	Vascular oxidative stress upregulates angiotensin II type I receptors via mechanisms involving nuclear factor kappa B	Bhatt SR, Lokhandwala MF, Banday AA.	Clin Exp Hypertens. 2014	2014	NF-kB
27426491	Soluble receptor for advanced glycation end products mitigates vascular dysfunction in spontaneously hypertensive rats	Liu Y., Yu M., Zhang L., Cao Q., Song Y., Liu Y., Gong J.	Molecular and Cellular Biochemistry (2016) 419:1-2 (165-176). Date of Publication: 1 Aug 2016	2016	IL-6 and NF-kB
27596012	Lentil consumption reduces resistance artery remodeling and restores arterial compliance in the spontaneously hypertensive rats	Hanson M.G., Taylor C.G., Wu Y., Anderson H.D., Zahradka P.	Journal of Nutritional Biochemistry (2016) 37 (30-38). Date of Publication: 1 Nov 2016	2016	p38-MAPK
28225018	Choline ameliorates cardiovascular damage by improving vagal activity and inhibiting the inflammatory response in spontaneously hypertensive rats	Liu, LZ; Lu, Y; Bi, XY; Xu, M; Yu, XJ; Xue, RQ; He, X; Zang, WJ	SCIENTIFIC REPORTS	2017	IL-6
28981106	Nlrp3 inflammasome activation contributes to vsmc phenotypic transformation and proliferation in hypertension	Sun H.-J., Ren X.-S., Xiong X.-Q., Chen Y.-Z., Zhao M.-X., Wang J.-J., Zhou Y.-B., Han Y., Chen Q., Li Y.-H., Kang Y.-M., Zhu G.-Q.	Cell Death and Disease (2017) 8:10 Article Number: e3074. Date of Publication: 2017	2017	NF-kB
29781735	Protein Kinase D was involved in vascular remodeling in spontaneously hypertensive rats	Geng J., Zhao Z., Yang L., Zhang M., Liu X.	Clinical and Experimental Hypertension (2019) 41:4 (299-306). Date of Publication: 19 May 2019	2019	IL-6
31473513	Curcumin attenuates migration of vascular smooth muscle cells via inhibiting NFκB-mediated NLRP3 expression in spontaneously hypertensive rats	Han Y., Sun H.-J., Tong Y., Chen Y.-Z., Ye C., Qiu Y., Zhang F., Chen A.-D., Qi X.-H., Chen Q., Li Y.-H., Kang Y.-M., Zhu G.-Q.	Journal of Nutritional Biochemistry (2019) 72 Article Number: 108212. Date of Publication: 1 Oct 2019	2019	NF-kB
31766280	Role of the balance of AKT and MAPK pathways in the exercise-regulated phenotype switching in spontaneously hypertensive rats	Zhang L., Zhang Y., Wu Y., Yu J., Zhang Y., Zeng F., Shi L.	International Journal of Molecular Sciences (2019) 20:22 Article Number: 5690. Date of Publication: 2 Nov 2019	2019	p38-MAPK
32259311	Atorvastatin attenuates vascular remodelling in spontaneously hypertensive rats via the protein kinase D/extracellular signal-regulated kinase 5 pathway	Yuan H., Wang D., Zhang Y., Geng J.	Clinical and Experimental Pharmacology and Physiology (2020) 47:8 (1429-1438). Date of Publication: 1 Aug 2020	2020	IL-6
32570115	Semen Brassicae reduces thoracic aortic remodeling, inflammation, and oxidative damage in spontaneously hypertensive rats	Lin, FX; Huang, XJ; Xing, FY; Xu, LH; Zhang, WW; Chen, ZT; Ke, X; Song, YZ; Zeng, ZC	BIOMEDICINE & PHARMACOTHERAPY 129-110400	2020	NF-kB
32877753	Glucagon-like peptide 1 treatment reverses vascular remodelling by downregulating matrix metalloproteinase 1 expression through inhibition of the ERK1/2/NF-κB signalling pathway	Fan SH, Xiong QF, Wang L, Zhang LH, Shi YW.	Mol Cell Endocrinol. 2020 Dec 1	2020	NF-kB
33050676	Protective effect of vitis labrusca leaves extract on cardiovascular dysfunction through HMGB1-TLR4-NFκB signaling in spontaneously hypertensive rats	Kim H.Y., Hong M.H., Yoon J.J., Kim D.S., Na S.W., Jang Y.J., Lee Y.J., Kang D.G., Lee H.S.	Nutrients (2020) 12:10 (1-15) Article Number: 3096. Date of Publication: 2 Oct 2020	2020	IL-6 and NF-kB
33930369	CIHH protects the heart against left ventricular remodelling and myocardial fibrosis by balancing the renin-angiotensin system in SHR	Yu B., Chen H., Guo X.-Q., Hua H., Guan Y., Cui F., Tian Y.-M., Zhang H.-X., Zhang X.-J., Zhang Y., Ma H.-J.	Life Sciences (2021) 278 Article Number: 119540. Date of Publication: 1 Aug 2021	2021	IL-6
34331512	Effects of different intensities of continuous training on vascular inflammation and oxidative stress in spontaneously hypertensive rats	Luo M., Cao C., Niebauer J., Yan J., Ma X., Chang Q., Zhang T., Huang X., Liu G.	Journal of Cellular and Molecular Medicine (2021) 25:17 (8522-8536). Date of Publication: 1 Sep 2021	2021	NF-kB
34603014	Folate Reverses NF-κB p65/Rela/IL-6 Level Induced by Hyperhomocysteinemia in Spontaneously Hypertensive Rats	Zhang L., Li Z., Xing C., Gao N., Xu R.	Frontiers in Pharmacology (2021) 12 Article Number: 651582. Date of Publication: 16 Sep 2021	2021	IL-6 and NF-kB
36076424	The anti-inflammatory effect of vasoactive peptides from soybean protein hydrolysates by mediating serum extracellular vesicles-derived miRNA-19b/CYLD/TRAF6 axis in the vascular microenvironment of SHRs	Song T, Zhou M, Li W, Lv M, Zheng L, Zhao M.	Food Res Int. 2022 Oct	2022	IL-6
36164390	GJD Modulates Cardiac/Vascular Inflammation and Decreases Blood Pressure in Hypertensive Rats	Mohammed S.A.D., Liu H., Baldi S., Chen P., Lu F., Liu S.	Mediators of Inflammation (2022) 2022 Article Number: 7345116. Date of Publication: 2022	2022	IL-6
36271577	Hypertensive vascular and cardiac remodeling protection by allicin in spontaneous hypertension rats via CaMK Ⅱ/NF-κB pathway	Liu W, Xu S, Liang S, Duan C, Xu Z, Zhao L, Wen F, Li Q, Li Y, Zhang J.	Biomed Pharmacother. 2022 Nov	2022	NF-kB
36694438	β‑aminoisobutyric acid ameliorates hypertensive vascular remodeling via activating the AMPK/SIRT1 pathway in VSMCs	Yin B., Wang Y.-B., Li X., Hou X.-W.	Bioengineered (2022) 13:6 (14382-14401). Date of Publication: 2022	2022	IL-6
38504425	Modulation of TNF-α, interleukin-6, and interleukin-10 by nebivolol-valsartan and nebivolol-lisinopril polytherapy in SHR rats	Diego LM, Jazmin FM, Diana RH, German-Isauro GF, Salvador FC, Maria-Elena HC.	Pharmacol Res Perspect. 2024 Apr	2024	IL6
DOI 10.4167/jbv.2015.45.2.138	CCL5 inhibits elevation of blood pressure and expression of hypertensive mediators in developing hypertension State spontaneously hypertensive rats	Kim H.Y., Cha H.J., Choi J.H., Kang Y.J., Park S.Y., Kim H.S.	Journal of Bacteriology and Virology (2015) 45:2 (138-150). Date of Publication: 1 Jun 2015	2015	IL-8
DOI 10.4314/tjpr.v22i2.15	Rhynchophylline alleviates endothelial injury in spontaneously hypertensive rats by regulating PPARγ-mediated iron death	Zhu Z., Shi H.	Tropical Journal of Pharmaceutical Research (2023) 22:2 (327-333). Date of Publication: 1 Feb 2023	2023	IL-6
